# Supplementary material for: The Impact of Vitamin D Supplementation on Fasting Plasma Glucose, Insulin Sensitivity, and Inflammation in Type 2 Diabetes Mellitus: A Systematic Review and Meta-Analysis
Source: Nutrients. 2025 Jul 30;17(15):2489. doi: 10.3390/nu17152489 (PMC12348612; doi:10.3390/nu17152489)
Supplement: Supplementary file 1 [file nutrients-17-02489-s001.zip]

Archive with 3 entries (3 files):
- Supplementary File S1_PRISMA checklist.pdf
- Supplementary File S2_Studies Screening Report.pdf
- Supplementary File S3_Risk of Bias Assessment.pdf
